# Supplementary material for: Selection of a Bacterial Conditioner to Improve Wheat Production Under Salinity Stress
Source: Microorganisms. 2025 Sep 28;13(10):2273. doi: 10.3390/microorganisms13102273 (PMC12565890; doi:10.3390/microorganisms13102273)
Supplement: Supplementary file 1 [file microorganisms-13-02273-s001.zip]

Archive with 1 entries (1 files):
- microorganisms-3858175-supplementary.pdf
